# Supplementary material for: Mixed-microbe solid-state fermentation modulates the physicochemical and aroma profiles of Eucommia ulmoides leaf
Source: Front Microbiol. 2026 May 29;17:1844724. doi: 10.3389/fmicb.2026.1844724 (PMC13260309; doi:10.3389/fmicb.2026.1844724)
Supplement: Supplementary file 1 [file Table_1.xlsx]

## Sheet: TableS1
TableS1 Differential components in positive ion mode
Metabolite	Formula	M/Z	Adducts	Regulate	VIP	FC	P
Nitrendipine	C18H20N2O6	361.139	M+H	down	2.7679	0.6928	5.9e-06
Methyldopa	C10H13NO4	212.091	M+H-H2O, M+H	down	2.4957	0.7481	1.63e-06
3-deoxy-D-manno-octulosonate	C8H14O8	256.102	M+NH4	down	2.4651	0.7851	6.99e-10
Nummularine A	C36H49N5O6	665.403	M+NH4	down	2.4394	0.7853	5.4e-09
3-Amino-2,3-dihydrobenzoic acid	C7H9NO2	301.117	2M+Na	down	2.3472	0.7525	1.55e-05
Myricetin	C15H10O8	319.044	M+H	down	2.1622	0.8364	2.67e-07
(R)-Lipoic acid	C8H14O2S2	451.048	2M+K	down	2.0846	0.8526	2.15e-08
Netilmicin	C21H41N5O7	493.331	M+NH4	down	2.0248	0.8588	6.48e-09
3-Amino-3-(4-hydroxyphenyl)propanoate	C9H11NO3	164.07	M+H-H2O, M+H	down	1.8308	0.8823	2.66e-09
Beta-Tyrosine	C9H11NO3	164.07	M+H-H2O	down	1.8184	0.8765	1.93e-09
Dopamine quinone	C8H9NO2	152.071	M+H	down	1.7143	0.8552	3.53e-05
Phoenicoxanthin	C40H52O3	581.398	M+H	down	1.69	0.9151	2.07e-10
Resolvin E2	C20H30O4	299.2	M+H-2H2O	down	1.6746	0.8905	7.43e-09
Benzyl acetate	C9H10O2	323.123	2M+Na	down	1.5659	0.8453	0.01048
Glycocholic acid	C26H43NO6	507.347	M+ACN+H	down	1.563	0.919	4.23e-09
Gossypetin	C15H10O8	319.044	M+H	down	1.5442	0.9066	1.74e-05
Poncirin	C28H34O14	320.086	M+2Na	down	1.4496	0.908	2.43e-05
Marmesin	C14H14O4	531.14	2M+K	down	1.4421	0.9043	0.000107
1,6-anhydro-N-acetyl-beta-muramate	C11H16NO7-	307.128	M+CH3OH+H	down	1.407	0.9155	3.92e-05
PE(18:3(6Z,9Z,12Z)/P-18:1(9Z))	C41H74NO7P	762.49	M+K	down	1.4031	0.9282	1.26e-05
Normethandrone	C19H28O2	599.409	2M+Na	down	1.3969	0.9479	7.18e-09
PG(i-13:0/i-14:0)	C33H65O10P	617.419	M+H-2H2O	down	1.3922	0.9417	1.41e-08
5'-Methylthioadenosine	C11H15N5O3S	298.096	M+H	down	1.3143	0.9417	5.43e-07
Alternariol	C14H10O5	259.06	M+H	down	1.2251	0.9465	1.6e-06
	C30H27O13+	595.144	M+	down	1.2165	0.9458	0.0003991
Hyacinthin
PG(i-12:0/i-15:0)	C33H65O10P	617.419	M+H-2H2O	down	1.1967	0.9581	5.26e-09
L-Ascorbic acid	C6H8O6	177.039	M+H-2H2O, M+H	down	1.1949	0.9437	5.88e-06
D-altro-D-manno-Heptose	C7H14O7	228.107	M+NH4	down	1.1455	0.9468	1.11e-06
Cucumopine	C11H13N3O6	297.092	2M+3H2O+2H	down	1.1217	0.9479	0.0002935
Cafestol	C20H28O3	633.414	2M+H	down	1.1152	0.9566	3.65e-05
Amarogentin	C29H30O13	305.08	M+H+Na	down	1.1124	0.9479	0.0001885
Resolvin D2	C22H32O5	341.211	M+H-2H2O	down	1.1021	0.935	0.002573
Sakuranin	C22H24O10	471.128	M+Na	down	1.0709	0.9579	2.29e-05
Oxyterracin	C22H24N2O9	478.183	M+NH4	down	1.03	0.9597	6.46e-05
(S)-2-Acetolactate	C5H8O4	115.039	M+H-H2O,M+H,M+CH3OH+H	down	1.0263	0.961	9.3e-08
Leucomycin	C35H59NO13	684.392	M+H-H2O	up	4.2437	2.7304	3.09e-09
Erythromycin C	C36H65NO13	758.408	M+K	up	3.8502	1.9016	3.49e-17
Cephaeline	C28H38N2O4	530.297	M+ACN+Na	up	3.7779	1.9255	1.37e-09
L-alpha-Aminobutyric acid	C4H9NO2	104.071	M+H-H2O, M+H	up	3.5602	1.814	5.52e-18
PE(18:4(6Z,9Z,12Z,15Z)/20:5(5Z,8Z,11Z,14Z,17Z))	C43H68NO8P	390.732	M+H+Na	up	3.5159	1.7103	6.02e-14
Cyclo(L-Phe-L-Pro)	C14H16N2O2	245.128	M+H	up	3.2994	1.6649	9.71e-11
Zalcitabine	C9H13N3O3	212.103	M+H	up	3.2749	1.6036	3.18e-11
2-(3-Carboxy-3-(methylammonio)propyl)-L-histidine	C11H19N4O4+	236.128	M+H-2H2O	up	3.2407	1.6727	2.57e-15
5-Hydroxyvalproic acid	C8H16O3	202.143	M+ACN+H	up	3.2161	1.6526	6.34e-09
Creatine	C4H9N3O2	132.077	M+H	up	3.0412	1.6197	1.67e-15
Maculosin	C14H16N2O3	261.123	M+H	up	3.032	1.521	5.42e-08
Citrulline	C6H13N3O3	158.092	M+H-H2O	up	2.7939	1.3705	3.05e-12
Undecylenic acid	C11H20O2	229.118	M+2Na-H	up	2.7921	1.4226	1.12e-07
Remikiren	C33H50N4O6S	648.379	M+NH4	up	2.7509	1.3638	3.5e-09
Deoxyribose	C5H10O4	176.092	M+ACN+H	up	2.6868	1.4505	1.85e-11
3-Aminoisobutanoic acid	C4H9NO2	104.071	M+H	up	2.6156	1.3342	1.21e-12
	C20H40N4O10	249.145	M+2H, M+H	up	2.6133	1.3955	1.04e-05
Geneticin
Gamma-Aminobutyric Acid	C4H9NO2	104.071	M+H	up	2.5189	1.3132	1.63e-13
Argatroban	C23H36N6O5S	508.251	M+	up	2.4901	1.2812	2.65e-12
Norleucine	C6H13NO2	132.102	M+H	up	2.4405	1.193	4.12e-11
Piperidine	C5H11N	86.0968	M+H	up	2.3976	1.2082	6.71e-11
Gamma-Glutamylalanine	C8H14N2O5	201.087	M+H-H2O	up	2.2916	1.2464	2.43e-09
Tributyl phosphate	C12H27O4P	267.172	M+H	up	2.1769	1.2587	8.72e-07
1,3-Butadiene	C4H6	72.0813	M+NH4	up	2.1709	1.2017	4.75e-10
CGMP	C10H12N5O7P	346.054	M+H	up	2.1603	1.2087	1.3e-06
4-Hydroxy-4-(3-pyridyl)-butanoic acid	C9H11NO3	199.107	M+NH4, M+Na	up	2.1497	1.2324	3.94e-08
L-Proline	C5H9NO2	116.071	M+H	up	2.141	1.1875	3.04e-11
L-Tyrosine	C9H11NO3	182.081	M+H	up	2.1273	1.16	1.24e-12
L-Methionine	C5H11NO2S	150.058	M+H	up	2.0596	1.1745	9.74e-08
Harpagoside	C24H30O11	512.212	M+NH4	up	2.0082	1.139	1.93e-09
L-Carnitine	C7H15NO3	162.112	M+H	up	1.9431	1.1522	4.94e-12
Pyroglutamic Acid	C5H7NO3	130.05	M+H	up	1.931	1.1405	8.68e-10
5-Nitro-2-(3-phenylpropylamino)benzoic acid	C16H16N2O4	301.117	M+H, M+CH3OH+H	up	1.8599	1.1419	1.6e-06
Alpha-Chaconine	C45H73NO14	852.509	M+H	up	1.8473	1.2688	0.03553
Dimethyl Sulfoxide	C2H6OS	79.0217	M+H	up	1.8181	1.1544	5.56e-08
Tiglic acid	C5H8O2	118.086	M+H, M+NH4	up	1.6964	1.0998	9.54e-08
PC(20:1(11Z)/16:1(9Z))	C44H84NO8P	824.55	M+K	up	1.6915	1.1076	1.46e-06
L-Alanine	C3H7NO2	90.0553	M+H	up	1.6744	1.1212	3.28e-10
Melezitose	C18H32O16	527.158	M+Na	up	1.6375	1.103	7.66e-08
2-Naphthylamine	C10H9N	144.081	M+H	up	1.5982	1.1129	9.91e-09
Biotin	C10H16N2O3S	245.095	M+H	up	1.5765	1.108	2.4e-06
3-Carbamoyl-2-phenylpropionic acid	C10H11NO4	227.102	M+NH4	up	1.5368	1.0994	4.39e-09
Epothilone A	C26H39NO6S	516.244	M+Na	up	1.4825	1.0679	3.34e-10
1-Aminocyclopropanecarboxylic Acid	C4H7NO2	84.0448	M+H-H2O, M+CH3OH+H, 2M+ACN+H	up	1.4559	1.0872	3.92e-08
	C9H13NO2	132.081	M+H-2H2O	up	1.3867	1.0888	2.49e-08
3-Methoxytyramine
Oxindole	C8H7NO	134.06	M+H	up	1.3818	1.0909	4.76e-07
L-Valine	C5H11NO2	118.086	M+H	up	1.3266	1.0652	3.04e-05
Pyridoxine	C8H11NO3	152.071	M+H-H2O	up	1.3222	1.0687	8.92e-08
PA(18:4(6Z,9Z,12Z,15Z)/14:1(9Z))	C35H59O8P	683.371	M+2Na-H	up	1.25	1.0563	1.62e-07
Alpha-Methylene-Gamma-Butyrolactone	C5H6O2	116.071	M+NH4, M+CH3OH+H, M+H	up	1.2352	1.0551	4.37e-10
Topotecan	C23H23N3O5	843.328	2M+H	up	1.2045	1.0693	0.004001
Glycerophosphocholine	C8H20NO6P	258.11	M+H	up	1.1983	1.0603	1.17e-06
4-Hydroxy-3-(3-methyl-2-butenyl)acetophenone	C13H16O2	237.148	M+CH3OH+H	up	1.1812	1.0572	3.82e-06
Histidinyl-Leucine	C12H20N4O3	251.15	M+H-H2O	up	1.179	1.0592	5.01e-08
Valnemulin	C31H52N2O5S	564.358	M+	up	1.1588	1.0568	2.9e-05
Isotetrandrine	C38H42N2O6	655.34	M+CH3OH+H	up	1.1381	1.0461	3.16e-07
Pipecolic Acid	C6H11NO2	130.086	M+H	up	1.126	1.0671	0.0006519
PGP(20:4(5Z,8Z,11Z,14Z)/16:0)	C42H76O13P2	868.51	M+NH4, M+Na	up	1.1239	1.0457	1.93e-05
4-Imidazolone-5-propionic acid	C6H8N2O3	121.04	M+H-2H2O	up	1.1214	1.0818	0.0209
3'-Adenylic Acid	C10H14N5O7P	330.059	M+H-H2O	up	1.121	1.0596	0.001946
Beta-Alanyl-L-arginine	C9H19N5O3	228.145	M+H-H2O	up	1.1014	1.0472	1.62e-07
Dmg-mino	C27H35N5O8	621.27	M+ACN+Na	up	1.0991	1.0494	0.008738
Gamma-Glutamylglutamic acid	C10H16N2O7	259.092	M+H-H2O	up	1.0928	1.0489	5.4e-09
Norvaline	C5H11NO2	118.086	M+H	up	1.0828	1.044	0.0001199
P-coumaroyltriacetic acid lactone	C15H11O5-	272.068	M+H	up	1.0745	1.0518	4.61e-05
Hexazinone	C12H20N4O2	270.192	M+NH4	up	1.0581	1.0442	1.81e-06
Dihydrozeatin	C10H15N5O	254.161	M+CH3OH+H	up	1.0527	1.0372	3.46e-07
Diethyltoluamide	C12H17NO	192.138	M+H	up	1.0349	1.0552	0.002133
Panaxytriol	C17H26O3	311.221	M+CH3OH+H	up	1.0327	1.0504	7.84e-05
	C45H70NO8P	784.489	M+2H, M+H	up	1.0318	1.0445	0.0004517
PE(22:6(4Z,7Z,10Z,13Z,16Z,19Z)/18:4(6Z,9Z,12Z,15Z))
Hypoxanthine	C5H4N4O	137.046	M+H	up	1.0262	1.0442	1.14e-06
4-Trimethylammoniobutanoic Acid	C7H15NO2	146.117	M+H	up	1.0077	1.038	3.75e-05

## Sheet: TableS2
Difference components in negative ion mode
Metabolite	Formula	M/Z	Adducts	Regulate	VIP	FC	P
Dehydroascorbic Acid	C6H6O6	219.014	M+FA-H	down	3.731	0.6231	2.24e-11
Methacycline	C22H22N2O8	479.082	M+K-2H	down	3.6819	0.663	9.2e-08
Methyl 2,6-dimethyl-5-nitro-4-[2-(trifluoromethyl)phenyl]-1,4-dihydropyridine-3-carboxylate	C16H15F3N2O4	337.077	M-H2O-H	down	2.2033	0.7935	0.002343
Ancymidol	C15H16N2O2	255.113	M-H	down	2.9644	0.7043	2.9e-07
Isosakuranetin	C16H14O5	331.081	M+FA-H	down	2.41	0.7878	0.0003711
Ascorbic Acid	C6H8O6	175.024	M-H	down	2.2875	0.8596	0.0006657
Laninamivir	C13H22N4O7	345.145	M-H	down	2.168	0.8628	7.05e-08
Cefprozil	C18H19N3O5S	823.208	2M+FA-H	down	1.8964	0.9037	3.93e-05
D-Glucuronic acid	C6H10O7	175.024	M-H2O-H	down	1.7782	0.8802	0.003776
Lactose 6-phosphate	C12H23O14P	421.075	M-H	down	1.6263	0.8987	0.008917
Violanthin	C27H30O14	599.139	M+Na-2H	down	1.6168	0.93	1.62e-06
Gossypin	C21H20O13	479.082	M-H	down	1.5709	0.9347	7.92e-05
Panose	C18H32O16	549.166	M+FA-H	down	1.5517	0.9364	1.73e-06
Sulfometuron-methyl	C15H16N4O5S	409.083	M+FA-H	down	1.547	0.9284	3.52e-05
2-Amino-4-oxo-6-(1',2'-dioxoprolyl)-7,8-dihydroxypteridine	C9H9N5O5	593.129	2M+Hac-H	down	1.4866	0.9458	2.48e-05
D-4-Hydroxy-2-oxoglutarate	C5H6O6	142.997	M-H2O-H	down	1.4593	0.9421	1.15e-06
Glycerophosphoinositol	C9H19O11P	333.058	M-H	down	1.4293	0.9434	7.28e-09
(4-Amino-2-methylpyrimidin-5-YL)methyl dihydrogen phosphate	C6H10N3O4P	497.093	2M+Hac-H	down	1.4181	0.9485	2.38e-06
	C20H32N6O12S2	593.13	M-H2O-H	down	1.3888	0.9541	6.83e-05
Oxidized glutathione
D-Glucose 6-phosphate	C6H13O9P	259.022	M-H2O-H, M-H	down	1.3302	0.9488	4.92e-07
CDP-glucose	C15H25N3O16P2	586.047	M+Na-2H	down	1.32	0.9494	0.0004718
Nebularine	C10H12N4O4	297.082	M+FA-H	down	1.2751	0.9462	0.0004842
Acetaminophen	C8H9NO2	361.14	2M+Hac-H	down	1.2728	0.9503	3.67e-05
Dextran	C18H32O16	503.161	M-H	down	1.2606	0.9601	2.71e-06
Carbamazepine iminoquinone	C14H9NO	473.15	2M+Hac-H	down	1.193	0.9491	0.002229
5-Deoxy-D-ribose	C5H10O4	313.113	2M+FA-H	down	1.1615	0.9636	6.3e-06
Hesperidin	C28H34O15	631.167	M+Na-2H	down	1.149	0.9614	0.001174
Catechin 7-xyloside	C20H22O10	467.119	M+FA-H	down	1.0546	0.9717	3.59e-05
Lactulose	C12H22O11	341.108	M-H	down	1.045	0.9791	3.58e-08
Deoxyinosine	C10H12N4O4	297.082	M+FA-H	down	1.0449	0.9625	0.001718
(S)-3-Sulfonatolactate	C3H6O6S	168.98	M-H	down	1.0399	0.9682	4.18e-09
O-feruloylquinate	C17H19O9-	793.218	2M+Hac-H	down	1.0334	0.9638	0.003647
Arabinofuranose	C5H10O5	195.05	M+FA-H, 2M+FA-H,M-H2O-H	down	1.025	0.9726	8.76e-06
Ribonolactone	C5H8O5	129.018	M-H2O-H	down	1.0174	0.9696	2.56e-05
Aspartame	C14H18N2O5	275.103	M-H2O-H	up	3.8722	1.7567	1.43e-12
Aminocaproic acid	C6H13NO2	130.086	M-H	up	3.5813	1.5114	1.35e-08
Indolelactic acid	C11H11NO3	204.065	M-H	up	3.3045	1.5174	1e-08
6''-O-Malonylglycitin	C25H24O13	531.114	M-H	up	3.2089	1.383	1.03e-09
Pinocembrin	C15H12O4	301.071	M+FA-H	up	3.0949	1.3769	5.21e-07
9,10-Dihome	C18H34O4	313.238	M-H	up	3.06	1.4167	2.01e-07
3,4-Dihydroxymandelaldehyde	C8H8O4	149.023	M-H2O-H	up	3.0535	1.3325	6.68e-09
Pencycuron	C19H21ClN2O	363.106	M+Cl	up	3.0444	1.3311	6.4e-09
Biochanin A 7-(6-malonylglucoside)	C25H24O13	531.114	M-H	up	2.9645	1.2797	2.56e-08
	C7H10N2O4	431.14	2M+Hac-H	up	2.8604	1.199	3.66e-12
Alpha-AMINO-3-HYDROXY-5-METHYL-4-ISOXAZOLEPROPIONIC ACID
3',5'-Cyclic GMP	C10H12N5O7P	344.039	M-H	up	2.7513	1.2747	0.0001554
L-Phenylalanine	C9H11NO2	164.07	M-H	up	2.7158	1.2549	1.18e-06
Herniarin	C10H8O3	411.106	M+Na-2H, 2M+Hac-H	up	2.6948	1.241	3.88e-07
O-Acetylserine	C5H9NO4	128.034	M-H2O-H	up	2.6714	1.1995	9.05e-11
3',5'-Cyclic AMP	C10H12N5O6P	328.044	M-H	up	2.6402	1.2759	0.00021
Porphobilinogen	C10H14N2O4	225.087	M-H	up	2.5613	1.2217	1.63e-10
3-Aminopentanedioic Acid	C5H9NO4	128.034	M-H2O-H	up	2.4135	1.176	1.02e-11
Raffinose	C18H32O16	539.138	M+Cl	up	2.3806	1.1528	7.45e-10
3-(4-Hydroxyphenyl)lactate	C9H10O4	181.049	M-H	up	2.2777	1.1544	3.16e-11
Trehalose	C12H22O11	377.085	M+Cl	up	2.1748	1.0961	4.34e-10
Myo-Inositol	C6H12O6	215.032	M+Cl	up	1.9873	1.0962	1.7e-10
Dihydroxyacetone	C3H6O3	269.087	3M-H	up	1.9579	1.0936	1.65e-09
Sucrose	C12H22O11	377.085	M+Cl	up	1.9143	1.0728	1.17e-10
1-Kestose	C18H32O16	539.138	M+Cl	up	1.8893	1.097	3.48e-09
4-coumaroylshikimate	C16H16O7	365.089	M+FA-H	up	1.8285	1.1454	0.005235
D-manno-2-Heptulose	C7H14O7	245.042	M+Cl	up	1.8117	1.0854	9.3e-08
Azelaic Acid	C9H16O4	187.096	M-H	up	1.6668	1.0871	9.71e-08
Xanthosine	C10H12N4O6	283.068	M-H	up	1.6102	1.0784	2.23e-06
Tranexamic Acid	C8H15NO2	202.107	M+FA-H	up	1.5974	1.0824	5.76e-08
7,8-Dihydroxycoumarin	C9H6O4	177.018	M-H	up	1.5637	1.0737	4.31e-07
Trichloroacetic Acid	C2HCl3O2	160.895	M-H	up	1.5629	1.0732	0.0002684
Esculetin	C9H6O4	177.018	M-H	up	1.4778	1.0621	3.88e-06
Morph	C10H16N2O4	227.103	M-H	up	1.4681	1.0578	9.16e-08
Fasoracetam	C10H16N2O2	241.119	M+FA-H	up	1.4554	1.0535	4.49e-08
Glutamylglutamic acid	C10H16N2O7	257.077	M-H2O-H	up	1.3906	1.0556	1.09e-08
	C6H13NO5	160.06	M-H2O-H	up	1.3781	1.0568	7.88e-07
Glucosamine
Protocatechuic Acid	C7H6O4	153.018	M-H	up	1.3696	1.0547	1.17e-05
L-4-Hydroxyglutamate semialdehyde	C5H9NO4	146.044	M-H	up	1.3265	1.095	0.01297
Sn-glycero-3-Phosphoethanolamine	C5H14NO6P	429.103	2M-H	up	1.2921	1.0756	0.01809
2-Nitrophenol	C6H5NO3	138.018	M-H	up	1.181	1.0533	0.001421
Gamma-Linolenic Acid	C18H30O2	277.216	M-H	up	1.1323	1.0359	0.0008048
D-Fructose	C6H12O6	179.055	M+Cl, 2M+FA-H, M-H, M-H2O-H	up	1.0814	1.0246	1.9e-08
Suberic Acid	C8H14O4	173.081	M-H	up	1.0776	1.042	5.97e-05
9(S)-HpOTrE	C18H30O4	309.206	M-H	up	1.0747	1.0405	0.001011
Aceneuramic acid	C11H19NO9	290.087	M-H2O-H	up	1.053	1.0381	0.0005144
4-Nitrophenol	C6H5NO3	138.018	M-H	up	1.0212	1.0426	0.0003379
